# Supplementary material for: Enterococci, Van Gene-Carrying Enterococci, and Vancomycin Concentrations in the Influent of a Wastewater Treatment Plant in Southeast Germany
Source: Microorganisms. 2024 Jan 12;12(1):149. doi: 10.3390/microorganisms12010149 (PMC10819932; doi:10.3390/microorganisms12010149)
Supplement: Supplementary file 1 [file microorganisms-12-00149-s001.zip]

Archive with 1 entries (1 files):
- microorganisms-2820951-supplementary.pdf
